# Supplementary material for: Ciliated Epibionts Modify the Cardiac Stress Reaction to Perceived Predation in Daphnia
Source: Microorganisms. 2024 Jun 18;12(6):1219. doi: 10.3390/microorganisms12061219 (PMC11205733; doi:10.3390/microorganisms12061219)
Supplement: Supplementary file 1 [file microorganisms-12-01219-s001.zip]

Archive with 1 entries (1 files):
- microorganisms-3043706-supplementary.pdf
